# Supplementary material for: Optimizing Red Light-Based Photodynamic Therapy for Effective Bactericidal Action Against Fusobacterium nucleatum Subspecies
Source: Pathogens. 2024 Nov 19;13(11):1016. doi: 10.3390/pathogens13111016 (PMC11597717; doi:10.3390/pathogens13111016)
Supplement: Supplementary file 1 [file pathogens-13-01016-s001.zip]

Archive with 1 entries (1 files):
- pathogens-3286513-supplementary.pdf
